# Supplementary material for: Responsivity of Fractal Nanoparticle Assemblies to Multiple Stimuli: Structural Insights on the Modulation of the Optical Properties
Source: Nanomaterials (Basel). 2022 May 1;12(9):1529. doi: 10.3390/nano12091529 (PMC9099587; doi:10.3390/nano12091529)
Supplement: Supplementary file 1 [file nanomaterials-12-01529-s001.zip]

Archive with 1 entries (1 files):
- nanomaterials-1683249 - Supplementary Materials.pdf
